# Supplementary material for: RNA-Seq Reveals Sex Differences in Gene Expression during Peripheral Neuropathic Inflammation and in Pain Relief from a COX-2 Inhibiting Theranostic Nanoemulsion
Source: Int J Mol Sci. 2023 May 23;24(11):9163. doi: 10.3390/ijms24119163 (PMC10252608; doi:10.3390/ijms24119163)
Supplement: Supplementary file 1 [file ijms-24-09163-s001.zip]

Archive with 1 entries (1 files):
- ijms-2342223-supplementary.pdf
